# Supplementary material for: Does endo-tracheal tube clamping prevent air leaks and maintain positive end-expiratory pressure during the switching of a ventilator in a patient in an intensive care unit? A bench study
Source: PLoS One. 2020 Mar 11;15(3):e0230147. doi: 10.1371/journal.pone.0230147 (PMC7065807; doi:10.1371/journal.pone.0230147)
Supplement: S2 Data — (XLSX) [file pone.0230147.s002.xlsx]

## Sheet: Leaks
ETT	Clamp	mesure	Pplat	Pawdecay	deltaT	slopePaw	PEEPtot	Paw5s	Leak Paw crierion5s	Pawdecay5s	deltaT5sec	slopePaw5sec	Paw30s	Pawdecay30s	deltaT30s	slopePaw30s	Vlost5s_drift_corrected	Vlost30s_drift_corrected	DeltaPplatLeakTest	DeltaVTLeakTest
Oral	Plastic	1	25	-15.57	43.06	-0.361588	15.075	0.49	1	-15.525	5.056	-3.07061	0.531	-16.587	30.084	-0.551356	0.693	0.692	-0.37	0
Oral	Plastic	2	25	-14.626	44.992	-0.32508	15.606	0.449	1	-14.462	5.06	-2.8581	0.531	-14.953	30.416	-0.491616	0.607	0.628	0.081	0
Oral	Plastic	3	26	-20.346	36.072	-0.564039	20.754	0.449	1	-20.019	5.06	-3.95632	0.49	-20.141	30.084	-0.669492	0.811	0.843	-0.2	0
Oral	Metal	1	24	-5.025	33.676	-0.149216	14.013	12.256	1	-1.348	5.06	-0.266403	9.11	-5.433	30.684	-0.177063	-0.004	0.174	-0.7	0
Oral	Metal	2	25	-9.601	29.284	-0.327858	15.075	12.665	1	-3.554	5.06	-0.702372	5.27	-10.785	29.816	-0.361719	0.113	0.423	-0.29	0
Oral	Metal	3	26	-11.316	39.4	-0.287208	15.03	11.643	1	-3.105	5.056	-0.614122	4.412	-10.377	30.016	-0.345716	0.124	0.435	-0.12	0
Oral	ECMO	1	25	-0.326	38.272	-0.00851798	15.075	15.075	0	0.163	5.056	0.0322389	14.83	-0.204	30.016	-0.00679638	0.004	0.02	-0.2	0
Oral	ECMO	2	25	-4.044	45.06	-0.089747	15.075	13.972	1	-1.47	5.056	-0.290744	11.643	-3.758	30.016	-0.1252	0.057	0.164	-0.16	0
Oral	ECMO	3	25	-0.326	44.328	-0.00735427	15.116	15.034	0	0	5.06	0	14.953	-0.204	30.02	-0.00679547	0.015	0.02	-0.08	0
Nasal	Plastic	1	25	-14.707	29.44	-0.499558	15.034	0.245	1	-14.707	5.06	-2.90652	0.204	-14.707	29.44	-0.499558	0.615	0.612	-0.2	0
Nasal	Plastic	2	25	-14.626	29.376	-0.497889	14.789	0.122	1	-14.626	5.056	-2.8928	0.081	-14.626	29.376	-0.497889	0.603	0.602	-0.08	0
Nasal	Plastic	3	25	-14.381	20.964	-0.685985	15.157	0.163	1	-14.176	5.06	-2.80158	0.245	-14.707	17.304	-0.849919	0.603	0.556	-0.2	0
Nasal	Metal	1	29	-13.972	38.404	-0.363816	18.548	15.034	1	-3.513	5.06	-0.694269	5.842	-12.706	30.616	-0.415012	0.135	0.526	-0.12	0
Nasal	Metal	2	28	-13.278	36.208	-0.366715	16.955	14.135	1	-3.35	5.056	-0.662579	5.352	-12.624	30.02	-0.42052	0.126	0.504	-0.25	0
Nasal	Metal	3	28	-11.48	36.072	-0.318252	17.159	14.789	1	-2.982	5.06	-0.589328	7.476	-10.295	30.084	-0.342208	0.103	0.428	-0.25	0
Nasal	ECMO	1	30	-0.285	54.44	-0.00523512	19.079	19.038	1	-0.122	5.056	-0.0241297	18.834	-0.204	30.084	-0.00678101	0	0	-0.24	0
Nasal	ECMO	2	29	-0.204	36.54	-0.00558292	18.017	17.935	0	0	5.06	0	17.812	0	30.084	0	0.003	0.013	-0.08	0
Nasal	ECMO	3	29	-0.245	41.932	-0.00584279	18.384	18.344	0	0.081	5.06	0.0160079	18.18	-0.163	30.084	-0.00541816	0	0	-0.44	0
reinforced	Plastic	1	36	-18.793	74.34	-0.252798	18.75	-0.04	1	-18.507	5.06	-3.65751	0.04	-18.834	30.816	-0.611176	0.792	0.806	-0.5	0
reinforced	Plastic	2	29	-17.567	59.836	-0.293586	17.731	0.245	1	-17.486	5.056	-3.45847	0.204	-33.092	30.02	-1.10233	0.711	0.716	-0.3	0
reinforced	Plastic	3	29	-17.077	60.232	-0.28352	17.118	0.245	1	-16.669	5.056	-3.29688	0.204	-16.914	30.016	-0.563499	0.655	0.651	-0.2	0
reinforced	Metal	1	30	-10.254	62.496	-0.164075	19.448	18.058	1	-1.879	5.06	-0.371344	13.4	-6.536	30.084	-0.217258	0.061	0.264	-0.5	0
reinforced	Metal	2	30	-7.231	61.764	-0.117075	18.834	17.649	1	-1.389	5.06	-0.274506	14.381	-4.698	30.02	-0.156496	0.045	0.195	-0.5	0
reinforced	Metal	3	28	-5.106	61.964	-0.0824027	17.486	16.873	1	-0.735	5.06	-0.145257	14.667	-2.982	30.016	-0.099347	0.03	0.149	-0.5	0
reinforced	ECMO	1	24	-3.391	60.496	-0.0560533	15.034	14.544	1	-0.367	5.056	-0.072587	13.114	-1.797	30.08	-0.0597407	0.016	0.076	-0.8	0
reinforced	ECMO	2	24	-3.186	60.564	-0.0526055	14.707	14.299	1	-0.367	5.056	-0.072587	12.828	-1.879	30.084	-0.0624584	0.011	0.06	-0.8	0
reinforced	ECMO	3	25	-3.431	60.1	-0.0570882	14.626	14.054	1	-0.408	5.06	-0.0806324	12.706	-1.797	30.084	-0.0597327	0.015	0.077	-0.9	0

## Sheet: RETTdata
condition	Flow	Pressure
NPB	0.2	0.72
NPB	0.46	1.96
NPB	0.75	3.81
NPB	1.08	6.57
NPB	1.45	10.82
NPB	1.66	13.19
NPB	1.95	17.72
NPA	0.197	0.882
NPA	0.471	2.325
NPA	0.761	4.169
NPA	1.077	6.774
NPA	1.536	12.105
NPA	1.62	12.907
NPA	1.948	18.037
NMB	0.192	0.922
NMB	0.469	2.165
NMB	0.74	3.928
NMB	1.065	6.494
NMB	1.433	10.301
NMB	1.647	12.666
NMB	1.948	18.077
NMA	0.198	0.842
NMA	0.471	2.205
NMA	0.736	3.808
NMA	1.061	6.414
NMA	1.413	9.981
NMA	1.645	12.586
NMA	1.948	17.516
NEB	0.222	0.922
NEB	0.479	2.165
NEB	0.764	3.928
NEB	1.074	6.654
NEB	1.477	10.943
NEB	1.723	13.789
NEB	1.948	18.117
NEA	0.28	1.163
NEA	0.49	2.285
NEA	0.772	4.049
NEA	1.116	6.774
NEA	1.468	10.823
NEA	1.759	14.149
NEA	1.948	18.638
NaPB	0.239	1.243
NaPB	0.488	2.766
NaPB	0.775	5.171
NaPB	1.119	8.658
NaPB	1.49	13.829
NaPB	1.785	18.198
NaPB	1.948	24.931
NaPA	0.215	1.083
NaPA	0.485	2.766
NaPA	0.775	5.091
NaPA	1.116	8.698
NaPA	1.475	13.548
NaPA	1.807	18.318
NaPA	1.948	24.009
NaMB	0.237	1.243
NaMB	0.494	2.806
NaMB	0.776	4.971
NaMB	1.113	8.658
NaMB	1.475	13.668
NaMB	1.658	16.434
NaMB	1.948	22.366
NaMA	0.219	1.083
NaMA	0.496	2.806
NaMA	0.78	5.011
NaMA	1.122	8.618
NaMA	1.484	13.508
NaMA	1.719	17.075
NaMA	1.948	22.366
NaEB	0.217	1.083
NaEB	0.487	2.846
NaEB	0.783	5.091
NaEB	1.121	8.658
NaEB	1.483	13.708
NaEB	1.768	17.917
NaEB	1.948	24.37
NaEA	0.239	1.203
NaEA	0.498	2.726
NaEA	0.778	5.091
NaEA	1.125	8.658
NaEA	1.494	13.789
NaEA	1.729	17.396
NaEA	1.948	23.649
RPB	0.259	1.203
RPB	0.493	2.365
RPB	0.77	4.089
RPB	1.128	7.175
RPB	1.494	11.464
RPB	1.727	14.43
RPB	1.948	18.679
RPA	0.255	1.123
RPA	0.507	2.526
RPA	0.827	4.73
RPA	1.143	7.496
RPA	1.512	11.825
RPA	1.784	15.031
RPA	1.948	19.32
RMB	0.237	1.043
RMB	0.507	2.285
RMB	0.832	4.409
RMB	1.151	7.215
RMB	1.542	11.584
RMB	1.788	14.31
RMB	1.948	19.881
RMA	0.263	1.484
RMA	0.503	3.648
RMA	0.846	7.616
RMA	1.156	12.025
RMA	1.508	18.799
RMA	1.54	19.28
RMA	1.948	30.984
REB	0.209	0.922
REB	0.497	2.365
REB	0.839	4.85
REB	1.151	7.696
REB	1.529	12.346
REB	1.75	14.911
REB	1.948	19.6
REA	0.214	1.403
REA	0.496	4.129
REA	0.848	8.738
REA	1.173	14.39
REA	1.492	22.126
REA	1.849	30.182
REA	1.948	39.521
